# Supplementary material for: The N-Acetylglucosamine Kinase from Yarrowia lipolytica Is a Moonlighting Protein
Source: Int J Mol Sci. 2021 Dec 3;22(23):13109. doi: 10.3390/ijms222313109 (PMC8658026; doi:10.3390/ijms222313109)
Supplement: Supplementary file 1 [file ijms-22-13109-s001.zip]

Archive with 2 entries (2 files):
- TABLE S1.pdf
- Table S2 oligos.xlsx
