# Supplementary material for: The N-Acetylglucosamine Kinase from Yarrowia lipolytica Is a Moonlighting Protein
Source: Int J Mol Sci. 2021 Dec 3;22(23):13109. doi: 10.3390/ijms222313109 (PMC8658026; doi:10.3390/ijms222313109)
Supplement: Supplementary file 1 [file ijms-22-13109-s001.zip › Table S2 oligos.xlsx]

## Sheet: Hoja1
Table S2. Primers used to obtain DNA encoding the indicated NAGA kinases.
Target Gene	Primer Name	Primer Sequence (5'-3')
Y. lipolytica	YlNAG5-F	ATATGTCCATGGGAGATGACG
	YlNAG5-R	TATCTACTGTGAAAGCTGGCT
H.sapiens	HsNAG5s-F	GCGGCCGCTCTAGAACCATGGCCGCCATCTACGGC
	HsNAG5s-R	ATTGCGGCCGCTTACGAGAAGGTG
Magnaporthe oryzae	MoNAG5-F	ACCATGACATCCCTACGCGAC
	MoNAG5-R	TCAATTAGCCTTGCCTCTTTCAAGACACGCC
Y. lipolytica (Randomly mutated)	PCR_mut1_F	TGGCGGCCGCGGGAATTCGATTCTAGAAATATGTCCATGGGAGATGACG
	PCR_mut1_R	GACCATCGTCATTTTGGTCGAATGCTACGTATATCTACTGTGAAAGCTGGCT
	PCR_mut2_F	TGGCGGCCGCGGGAATTCGATTCTAGAA
	PCR_mut2_R	CCATCGTCATTTTGGTCGAATGCTACGTAT
A. thaliana (5´labelled with nHIS)	AtNAG5-nHIS-F	CTATGAGAGGATCGCATCACCATCACCATCACGGATCCAGGAATCCACATAGCAATGG
	AtNAG5-R	TCTTAACTTGATAAGAAGTTCATGGCCAA
